# Supplementary material for: Synthesis and Biological Assessment of 4,1-Benzothiazepines with Neuroprotective Activity on the Ca2+ Overload for the Treatment of Neurodegenerative Diseases and Stroke
Source: Molecules. 2021 Jul 24;26(15):4473. doi: 10.3390/molecules26154473 (PMC8347512; doi:10.3390/molecules26154473)
Supplement: Supplementary file 1 [file molecules-26-04473-s001.zip]

Archive with 1 entries (1 files):
- molecules-1274495-SI.pdf
